# Supplementary material for: When Chromatin Decondensation Affects Nuclear γH2AX Foci Pattern and Kinetics and Biases the Assessment of DNA Double-Strand Breaks by Immunofluorescence
Source: Biomolecules. 2024 Jun 14;14(6):703. doi: 10.3390/biom14060703 (PMC11201768; doi:10.3390/biom14060703)
Supplement: Supplementary file 1 [file biomolecules-14-00703-s001.zip]

Archive with 1 entries (1 files):
- biomolecules-3052362-supplementary.pdf
